# Supplementary material for: Attenuation of Ventilation-Enhanced Epithelial–Mesenchymal Transition through the Phosphoinositide 3-Kinase-γ in a Murine Bleomycin-Induced Acute Lung Injury Model
Source: Int J Mol Sci. 2023 Mar 14;24(6):5538. doi: 10.3390/ijms24065538 (PMC10053679; doi:10.3390/ijms24065538)
Supplement: Supplementary file 1 [file ijms-24-05538-s001.zip]

Archive with 1 entries (1 files):
- ijms-2190921-supplementary.pdf
